# Supplementary material for: Structural Variation and 3D Genome‐Driven DNA/RNA Methylation Divergence Contributing to Cotton Fiber Domestication
Source: Adv Sci (Weinh). 2025 Dec 2;13(9):e14381. doi: 10.1002/advs.202514381 (PMC12903982; doi:10.1002/advs.202514381)
Supplement: Supplementary file 2 — Supplemental Tables 1‐16 [file ADVS-13-e14381-s002.xlsx]

## Sheet: Table S1
Table S1. Summary of transcriptomic data
Sample	Number of reads	Summary of length (bp)	Q30 (%)	Mapping ratio (%)
Yuc_-1 DPA_1	36196880	5429532000	94.46	0.9322
Yuc_-1 DPA_2	34622222	5193333300	95.28	0.9352
Yuc_-1 DPA_3	38294030	5744104500	94.81	0.9291
Yuc_0 DPA_1	38744030	5811604500	94.74	0.9363
Yuc_0 DPA_2	42967922	6445188300	96.02	0.9511
Yuc_0 DPA_3	39466280	5919942000	96.25	0.9389
Yuc_1 DPA_1	71308662	10696299300	94.86	0.9675
Yuc_1 DPA_2	36167672	5425150800	95.66	0.9031
Yuc_1 DPA_3	35671984	5350797600	95.32	0.9341
Yuc_3 DPA_1	42309920	6346488000	94.66	0.9586
Yuc_3 DPA_2	37460222	5619033300	95.03	0.9426
Yuc_3 DPA_3	37536150	5630422500	95.09	0.9443
Yuc_5 DPA_1	39182412	5877361800	94.76	0.9392
Yuc_5 DPA_2	38071150	5710672500	95.02	0.9453
Yuc_5 DPA_3	36069498	5410424700	94.63	0.9336
Yuc_10 DPA_1	40520844	6078126600	94.9	0.9369
Yuc_10 DPA_2	41980514	6297077100	94.34	0.962
Yuc_10 DPA_3	43941976	6591296400	95.78	0.9629
Yuc_15 DPA_1	39120726	5868108900	95.1	0.9123
Yuc_15 DPA_2	41070194	6160529100	94.66	0.9431
Yuc_15 DPA_3	39648302	5947245300	95.02	0.9324
Yuc_20 DPA_1	40891062	6133659300	94.47	0.9518
Yuc_20 DPA_2	40089390	6013408500	94.28	0.9609
Yuc_20 DPA_3	45761380	6864207000	94.37	0.9624
Yuc_25 DPA_1	38552998	5782949700	91.4	0.9535
Yuc_25 DPA_2	43353114	6502967100	94.17	0.9558
Yuc_25 DPA_3	52230166	7834524900	94.34	0.9564
Yuc_30 DPA_1	42178260	6326739000	94.26	0.9553
Yuc_30 DPA_2	49308522	7396278300	94.52	0.9629
Yuc_30 DPA_3	49061140	7359171000	94.35	0.9572
XLZ61_-1 DPA_1	38908016	5836202400	94.74	0.9337
XLZ61_-1 DPA_2	37775798	5666369700	95.04	0.9316
XLZ61_-1 DPA_3	36192120	5428818000	95.16	0.9327
XLZ61_0 DPA_1	35021686	5253252900	95.13	0.9444
XLZ61_0 DPA_2	35450988	5317648200	94.7	0.9324
XLZ61_0 DPA_3	40262344	6039351600	95.24	0.9396
XLZ61_1 DPA_1	36995320	5549298000	95.82	0.9409
XLZ61_1 DPA_2	36142930	5421439500	95.21	0.9301
XLZ61_1 DPA_3	38128458	5719268700	95.77	0.9304
XLZ61_3 DPA_1	35861892	5379283800	95.37	0.9369
XLZ61_3 DPA_2	36750074	5512511100	95.2	0.9299
XLZ61_3 DPA_3	38802756	5820413400	95.28	0.9386
XLZ61_5 DPA_1	40085312	6012796800	95.37	0.9443
XLZ61_5 DPA_2	39198110	5879716500	94.48	0.9317
XLZ61_5 DPA_3	36747690	5512153500	94.92	0.9363
XLZ61_10 DPA_1	37605418	5640812700	94.38	0.9499
XLZ61_10 DPA_2	37963690	5694553500	93.84	0.9398
XLZ61_10 DPA_3	39098352	5864752800	94.46	0.9353
XLZ61_15 DPA_1	40270548	6040582200	93.85	0.9276
XLZ61_15 DPA_2	47848968	7177345200	94.09	0.9475
XLZ61_15 DPA_3	38510048	5776507200	94.46	0.9432
XLZ61_20 DPA_1	44892792	6733918800	93.86	0.9599
XLZ61_20 DPA_2	40505290	6075793500	96.3	0.942
XLZ61_20 DPA_3	39433966	5915094900	94.22	0.9305
XLZ61_25 DPA_1	41610582	6241587300	95.19	0.9615
XLZ61_25 DPA_2	41639294	6245894100	95.26	0.9637
XLZ61_25 DPA_3	41338720	6200808000	93.96	0.9565
XLZ61_30 DPA_1	69149566	10372434900	96.72	0.9574
XLZ61_30 DPA_2	80496328	12074449200	96.64	0.9628
XLZ61_30 DPA_3	58953474	8843021100	96.61	0.9626

## Sheet: Table S2
Table S2. Summary of sequencing data of Yuc and XLZ61 genome.
	Reads Number		Total length (bp)		Genome depth		N50 length of reads (bp)
	Yuc	XLZ61	Yuc	XLZ61	Yuc	XLZ61	Yuc	XLZ61
Illumina short data	653153840	971479982	97973076000	145721997300	41.0444	62.4612	-	-
PacBio HiFi data	5540009	7413917	92905858294	98113422679	38.9216	42.0546	17020	13512

## Sheet: Table S3
Table S3. Summary of Hi-C data in this study.
	Yuc		XLZ61
	10 DPA	20 DPA	10 DPA	20 DPA
Clean base	417048608100	408373048500	403070289900	430028642700
Total_pairs_processed	1390162027	1361243495	1343567633	1433428809
Unmapped_pairs	35032111	46892893	35785743	62926360
Unique_paired_alignments	684706222	640011970	699208013	622976515
Multiple_pairs_alignments	401779284	395102564	431181391	441012227
Pairs_with_singleton	268644410	279236068	177392486	306513707
Valid_interaction	623463701	588654135	663778467	501775551
Unique_valid_interaction	360304103	289743618	470234991	334859084

## Sheet: Table S4
Table S4. Summary of WGBS data
Sample	Clean Reads	Clean Bases (G)	Clean_ratio (%)	BS Conversion Rate (%)	Mapping effency (%)
Yuc 10DPA 1	282710039	77.7	89.68	99.68	51.3
Yuc 10DPA 2	262834735	71.98	88.92	99.687	49.7
Yuc 10DPA 3	292858391	80.3	89.17	99.646	50.2
Yuc 20DPA 1	314618862	86.72	89.78	99.381	51.9
Yuc 20DPA 2	281118233	77.2	89.5	99.668	52.2
Yuc 20DPA 3	298168736	82	89.55	99.592	53.1
Yuc Leaf 1	257055080	70.56	89.45	99.695	54.1
Yuc Leaf 2	257394528	70.84	89.84	99.708	56.4
Yuc Leaf 3	247021567	67.95	89.74	99.704	56
XLZ61 10DPA 1	273558787	75.33	89.98	99.678	57.2
XLZ61 10DPA 2	291188739	79.1	87.83	99.684	56.6
XLZ61 10DPA 3	292329044	80.39	89.71	99.65	58.1
XLZ61 20DPA 1	282806760	77.79	89.82	99.677	57.9
XLZ61 20DPA 2	272883195	74.99	89.77	99.743	56.7
XLZ61 20DPA 3	281104214	77.34	89.8	99.663	54.5
XLZ61 Leaf 1	275804844	75.67	89.2	99.678	55.4
XLZ61 Leaf 2	325616408	89.66	89.81	99.682	58.4
XLZ61 Leaf 3	253659268	69.87	89.91	99.661	59.2

## Sheet: Table S5
Table S5. Summary of DNA methylation level of Yuc and XLZ61 in different period.
Sample	CG	CHG	CHH
Yuc leaf 1	82.33	64.13	9.06
Yuc Leaf 2	82.4	64.32	9.15
Yuc Leaf 3	82.37	64.32	9.2
Yuc 10 DPA 1	81.95	65.53	11.12
Yuc 10 DPA 2	80.67	63.48	8.71
Yuc 10 DPA 3	81.99	65.41	11.17
Yuc 20 DPA 1	85.25	73.17	19.49
Yuc 20 DPA 2	81.7	65.36	15.65
Yuc 20 DPA 3	82.63	69	19.53
XLZ61 leaf 1	83.71	65.38	11.38
XLZ61 leaf 2	84.21	66.09	11.56
XLZ61 leaf 3	83.76	65.51	11.53
XLZ61 10 DPA 1	83.08	65.64	11.2
XLZ61 10 DPA 2	82.27	64.79	9.76
XLZ61 10 DPA 3	82.59	64.64	8.55
XLZ61 20 DPA 1	81.51	64.43	13.52
XLZ61 20 DPA 2	80.98	62.85	14.1
XLZ61 20 DPA 3	83.05	65.66	14.68

## Sheet: Table S6
Table S6. Summary of differential methylation region number between Yuc and XLZ61 in different period.
DMR Type	Period	DMR Number
CG	Leaf	85136
CG	10 DPA	84563
CG	20 DPA	92983
CHG	Leaf	76254
CHG	10 DPA	76926
CHG	20 DPA	101494
CHH	Leaf	23792
CHH	10 DPA	16863
CHH	20 DPA	159844

## Sheet: Table S7
Table S7. Summary of the number of differential methylation related genes between Yuc and XLZ61 in different period.
Period	DPGs Number
Leaf	20646
10 DPA	19938
20 DPA	36823

## Sheet: Table S8
Table S8. Summary of DRS data of Yuc and XLZ61 genome.
Samples	Total base (G)	Read number	Maximum read length (bp)	Average read length (bp)	N50 length (bp)	Average read quality
Yuc 10 DPA 1	5.55	9066192	7279	611	717	10.9
Yuc 10 DPA 2	8.93	11547324	11887	736	863	10.9
Yuc 20 DPA 1	3.84	6006917	7483	639	769	10.8
Yuc 20 DPA 2	9.28	13665738	7834	679	822	10.8
Yuc Leaf 1	7.26	9084350	9011	798	928	10.8
Yuc Leaf 2	6.46	7441311	8735	868	1005	11.1
XLZ61 10 DPA 1	8.27	10791785	11393	732	874	11
XLZ61 10 DPA 2	7.34	10778599	8603	643	760	10.7
XLZ61 20 DPA 1	5.45	7797008	7262	699	826	10.9
XLZ61 20 DPA 2	7.32	10670114	9002	685	816	11
XLZ61 Leaf 1	9.1	9627830	14714	887	996	11
XLZ61 Leaf 2	6.92	9040042	7066	765	882	10.9

## Sheet: Table S9
Table S9. The number site of m5C and m6A in six samples
	m6A			m5C
	Site	Isoform	Gene	Site	Isoform	Gene
Yuc Leaf	120973	49634	28203	2548813	57694	32753
Yuc 10 DPA	65715	28927	17030	1245698	34779	19882
Yuc 20 DPA	68611	31575	17379	1506535	39777	20707
XLZ61 Leaf	107305	45210	25923	2128717	52888	30160
XLZ61 10 DPA	96080	42166	21991	2043749	51534	25758
XLZ61 20 DPA	84517	37342	20152	1846702	45776	23601
Yuc merge	161651	62804	31905	3438320	73617	36521
XLZ61 merge	170929	66595	31974	3628677	78281	36458

## Sheet: Table S10
Table S10. The number of DML for m5C and m6A
Comparison	DML for m5C	Ratio	DML for m6A	Ratio
Yuc Leaf vs XLZ61 Leaf	871183	0.381514	47170	0.448832
Yuc 10 DPA vs XLZ61 10 DPA	1305084	0.405978	69874	0.444658
Yuc 20 DPA vs XLZ61 20 DPA	962299	0.422465	51706	0.460768

[truncated: 6 more sheets: Table S11, Table S12, Table S13, Table S14, Table S15, Table S16]
